# Supplementary material for: LASSO regression-based machine learning model for differentiating spinal tuberculosis, pyogenic spondylitis, and endplate osteochondritis: development and clinical application
Source: Front Cell Infect Microbiol. 2026 Jun 2;16:1834656. doi: 10.3389/fcimb.2026.1834656 (PMC13269071; doi:10.3389/fcimb.2026.1834656)
Supplement: Supplementary file 1 [file Table1.xlsx]

## Sheet: Sheet1
Supplemental Table 1. Clinical diagnostic criteria for the three spinal pathologies (when pathological evidence is unavailable)
Criterion	Tuberculous spondylitis (STB)	Pyogenic spondylitis (PS)	Endplate Osteochondritis (MC)
Epidemiological history	TB exposure, prior pulmonary TB, BCG vaccination (children)	–	–
Clinical manifestations	Chronic low back pain (night/rest pain), low-grade fever, night sweats, weight loss, fatigue, spinal deformity, or neurological deficits	Acute/subacute onset, high fever (>38°C), severe spinal pain (exacerbated by activity), limited spinal mobility, ± neurological deficits	Chronic low back pain (strongest association with Modic type I)
Laboratory investigations	Elevated ESR/CRP, anemia, positive TB antibody, positive IGRA/TST	Markedly elevated WBC and neutrophil counts, significantly elevated ESR/CRP (sensitivity >90%)	Normal or only mildly elevated inflammatory markers, negative IGRA/TST
Imaging features	X-ray: Vertebral destruction, narrowed disc space, paravertebral cold abscess	MRI (method of choice): T1-hypointense, T2-hyperintense vertebral body/disc, homogeneous post-contrast enhancement, paravertebral soft tissue swelling/abscess	MRI (gold standard): Modic signal changes in the endplate and subchondral region
	CT: Sequestrum formation, calcification of abscess wall	X-ray: Normal in early stage; disc space narrowing and vertebral destruction at 2–8 weeks	Type I: T1-hypointense, T2-hyperintense, hyperintense on fat-suppressed
	MRI: T1-hypointense, T2-hyperintense vertebral body/disc, rim-enhancing paravertebral abscess	CT: Bone destruction, sequestra, extent of paravertebral abscess	Type II: T1-hyperintense, T2 iso-/slightly hyperintense, hypointense on fat-suppressed
			Type III: T1-hypointense, T2-hypointense
Exclusion criteria	–	Tuberculous spondylitis, brucellosis, spinal tumors, and other conditions must be excluded	Infectious and neoplastic lesions must be excluded
Diagnostic requirement	Suspected cases + ≥3 criteria met	Suspected cases + ≥3 criteria met	Met imaging and clinical criteria AND must fulfill exclusion criteria
