# Supplementary material for: LASSO regression-based machine learning model for differentiating spinal tuberculosis, pyogenic spondylitis, and endplate osteochondritis: development and clinical application
Source: Front Cell Infect Microbiol. 2026 Jun 2;16:1834656. doi: 10.3389/fcimb.2026.1834656 (PMC13269071; doi:10.3389/fcimb.2026.1834656)
Supplement: Supplementary file 2 [file Table2.xlsx]

## Sheet: Results
Variable	STB	Endplate Osteochondritis	PS	p-value	Test_Method	Overall_P	Pairwise_Comparisons
Age				0.4	Kruskal-Wallis	0.412	TB-Endplate P=1; TB-Infection P=0.584; Endplate-Infection P=0.828
Median [Q1, Q3]	62 [52, 70]	63 [53, 70]	63 [56, 72]
WBC				<0.001***	Kruskal-Wallis	0	TB-Endplate P=1; TB-Infection P=0***; Endplate-Infection P=0***
Median [Q1, Q3]	6.96 [5.37, 8.64]	6.61 [5.63, 8.41]	8.44 [6.32, 11.11]
RBC				0.005**	Kruskal-Wallis	0.0047	TB-Endplate P=0.005**; TB-Infection P=1; Endplate-Infection P=0.055
Median [Q1, Q3]	4.15 [3.79, 4.63]	4.39 [4.01, 4.73]	4.20 [3.59, 4.67]
HGB				<0.001***	Kruskal-Wallis	0	TB-Endplate P=0***; TB-Infection P=0.081; Endplate-Infection P=0.002**
Median [Q1, Q3]	113 [99, 127]	128 [118, 136]	121 [102, 133]
PLT				0.002**	Kruskal-Wallis	0.0024	TB-Endplate P=0.002**; TB-Infection P=0.823; Endplate-Infection P=0.246
Median [Q1, Q3]	282 [215, 359]	247 [219, 289]	266 [204, 336]
NEUT				<0.001***	Kruskal-Wallis	0	TB-Endplate P=0.061; TB-Infection P=0.001***; Endplate-Infection P=0***
Median [Q1, Q3]	4.43 [3.27, 5.96]	3.82 [2.94, 5.22]	5.65 [4.00, 7.95]
MONO				<0.001***	Kruskal-Wallis	0	TB-Endplate P=0***; TB-Infection P=0.206; Endplate-Infection P=0***
Median [Q1, Q3]	0.65 [0.48, 0.80]	0.52 [0.39, 0.64]	0.70 [0.49, 1.01]
BASO				0.4	Kruskal-Wallis	0.383	TB-Endplate P=0.522; TB-Infection P=1; Endplate-Infection P=1
Median [Q1, Q3]	0.020 [0.010, 0.040]	0.030 [0.010, 0.040]	0.020 [0.015, 0.040]
EOS				0.3	Kruskal-Wallis	0.301	TB-Endplate P=0.37; TB-Infection P=1; Endplate-Infection P=1
Median [Q1, Q3]	0.12 [0.05, 0.22]	0.14 [0.07, 0.25]	0.12 [0.06, 0.23]
LYMPH				<0.001***	Kruskal-Wallis	0	TB-Endplate P=0***; TB-Infection P=0.014*; Endplate-Infection P=0.052
Median [Q1, Q3]	1.36 [0.98, 1.83]	1.86 [1.38, 2.37]	1.60 [1.21, 2.11]
NEUT_P				<0.001***	Kruskal-Wallis	0	TB-Endplate P=0***; TB-Infection P=0.871; Endplate-Infection P=0***
Median [Q1, Q3]	65 [59, 75]	57 [51, 68]	67 [60, 77]
MONO_P				<0.001***	Kruskal-Wallis	0	TB-Endplate P=0***; TB-Infection P=0.509; Endplate-Infection P=0.059
Median [Q1, Q3]	9.0 [7.0, 11.2]	8.0 [6.7, 9.4]	8.8 [7.1, 10.3]
BASO_P				0.027*	Kruskal-Wallis	0.0269	TB-Endplate P=0.209; TB-Infection P=0.567; Endplate-Infection P=0.026*
Median [Q1, Q3]	0.30 [0.20, 0.50]	0.40 [0.20, 0.70]	0.30 [0.20, 0.50]
EOS_P				0.2	Kruskal-Wallis	0.228	TB-Endplate P=0.53; TB-Infection P=1; Endplate-Infection P=0.33
Median [Q1, Q3]	1.70 [0.70, 3.40]	2.10 [1.20, 3.40]	1.65 [0.50, 3.15]
P_LCR				<0.001***	Kruskal-Wallis	0	TB-Endplate P=0***; TB-Infection P=0.069; Endplate-Infection P=0.113
Median [Q1, Q3]	20 [15, 25]	24 [19, 28]	21 [18, 26]
MCV				<0.001***	Kruskal-Wallis	0	TB-Endplate P=0***; TB-Infection P=0.047*; Endplate-Infection P=0.416
Median [Q1, Q3]	86 [78, 91]	89 [86, 92]	88 [84, 92]
MCHC				0.003**	Kruskal-Wallis	0.0027	TB-Endplate P=0.003**; TB-Infection P=0.188; Endplate-Infection P=1
Median [Q1, Q3]	326 [315, 335]	330 [322, 339]	329 [318, 339]
MCH				<0.001***	Kruskal-Wallis	0	TB-Endplate P=0***; TB-Infection P=0.044*; Endplate-Infection P=0.166
Median [Q1, Q3]	28.4 [24.8, 29.9]	29.9 [28.4, 30.9]	29.3 [27.0, 30.6]
MPV				<0.001***	Kruskal-Wallis	0	TB-Endplate P=0***; TB-Infection P=0.106; Endplate-Infection P=0.155
Median [Q1, Q3]	9.40 [8.80, 10.10]	9.90 [9.30, 10.40]	9.60 [9.10, 10.20]
LYMPH_P				<0.001***	Kruskal-Wallis	0	TB-Endplate P=0***; TB-Infection P=1; Endplate-Infection P=0***
Median [Q1, Q3]	21 [13, 28]	30 [21, 37]	21 [13, 28]
RDW_CV				<0.001***	Kruskal-Wallis	0	TB-Endplate P=0***; TB-Infection P=0.008**; Endplate-Infection P=0.002**
Median [Q1, Q3]	14.10 [13.10, 15.70]	12.85 [12.30, 13.40]	13.30 [12.75, 14.60]
RDW_SD				<0.001***	Kruskal-Wallis	0.0006	TB-Endplate P=0.001***; TB-Infection P=1; Endplate-Infection P=0.034*
Median [Q1, Q3]	43.0 [39.9, 46.9]	41.5 [39.8, 43.7]	42.7 [40.3, 45.2]
HCT				<0.001***	Kruskal-Wallis	0	TB-Endplate P=0***; TB-Infection P=0.142; Endplate-Infection P=0.001**
Median [Q1, Q3]	34.3 [31.0, 38.8]	38.2 [36.0, 41.2]	36.6 [31.9, 40.6]
PDW				0.022*	Kruskal-Wallis	0.0221	TB-Endplate P=0.018*; TB-Infection P=1; Endplate-Infection P=0.327
Median [Q1, Q3]	10.10 [9.10, 12.20]	10.90 [9.90, 12.10]	10.20 [9.40, 11.95]
PCT				0.078	Kruskal-Wallis	0.0783	TB-Endplate P=0.099; TB-Infection P=1; Endplate-Infection P=0.263
Median [Q1, Q3]	0.27 [0.21, 0.33]	0.25 [0.21, 0.29]	0.28 [0.21, 0.32]
ALT				0.2	Kruskal-Wallis	0.151	TB-Endplate P=1; TB-Infection P=0.165; Endplate-Infection P=0.901
Median [Q1, Q3]	16 [10, 26]	16 [12, 25]	18 [12, 28]
AST				0.8	Kruskal-Wallis	0.787	TB-Endplate P=1; TB-Infection P=1; Endplate-Infection P=1
Median [Q1, Q3]	19 [15, 25]	18 [16, 22]	20 [15, 26]
TBA				0.2	Kruskal-Wallis	0.25	TB-Endplate P=0.433; TB-Infection P=0.667; Endplate-Infection P=1
Median [Q1, Q3]	4.4 [2.5, 7.4]	3.7 [2.4, 6.9]	4.2 [2.5, 6.0]
TBIL				0.002**	Kruskal-Wallis	0.0024	TB-Endplate P=0.01*; TB-Infection P=0.021*; Endplate-Infection P=1
Median [Q1, Q3]	7.7 [5.6, 10.2]	9.0 [6.8, 11.5]	9.0 [6.6, 12.0]
DBIL				0.2	Kruskal-Wallis	0.201	TB-Endplate P=1; TB-Infection P=0.329; Endplate-Infection P=0.287
Median [Q1, Q3]	3.40 [2.50, 5.10]	3.40 [2.60, 4.60]	3.60 [2.75, 5.50]
IBIL				<0.001***	Kruskal-Wallis	0	TB-Endplate P=0***; TB-Infection P=0.002**; Endplate-Infection P=0.725
Median [Q1, Q3]	3.90 [2.70, 5.70]	5.30 [3.90, 7.20]	4.90 [3.45, 7.45]
TP				>0.9	Kruskal-Wallis	0.93	TB-Endplate P=1; TB-Infection P=1; Endplate-Infection P=1
Median [Q1, Q3]	67 [63, 71]	67 [64, 70]	66 [61, 72]
GLB				<0.001***	Kruskal-Wallis	0	TB-Endplate P=0***; TB-Infection P=0.142; Endplate-Infection P=0.005**
Median [Q1, Q3]	30.7 [27.0, 34.7]	27.1 [24.3, 30.1]	28.8 [24.8, 33.7]
ALB				<0.001***	Kruskal-Wallis	0	TB-Endplate P=0***; TB-Infection P=0.032*; Endplate-Infection P=0***
Median [Q1, Q3]	35.6 [32.2, 39.4]	39.8 [37.8, 42.1]	37.7 [34.4, 40.2]
UREA				0.087	Kruskal-Wallis	0.0872	TB-Endplate P=0.197; TB-Infection P=0.246; Endplate-Infection P=1
Median [Q1, Q3]	4.85 [3.79, 6.45]	5.17 [4.30, 6.53]	5.20 [4.16, 6.82]
UA				0.5	Kruskal-Wallis	0.527	TB-Endplate P=0.889; TB-Infection P=1; Endplate-Infection P=1
Median [Q1, Q3]	321 [247, 420]	313 [250, 373]	318 [244, 398]
CREA				0.13	Kruskal-Wallis	0.131	TB-Endplate P=0.181; TB-Infection P=1; Endplate-Infection P=0.349
Median [Q1, Q3]	70 [58, 90]	66 [57, 79]	70 [59, 83]
Cl				<0.001***	Kruskal-Wallis	0	TB-Endplate P=0***; TB-Infection P=1; Endplate-Infection P=0***
Median [Q1, Q3]	102.8 [99.8, 105.1]	105.0 [103.1, 106.7]	103.0 [100.6, 105.4]
Ca				0.033*	Kruskal-Wallis	0.0329	TB-Endplate P=0.036*; TB-Infection P=1; Endplate-Infection P=0.176
Median [Q1, Q3]	2.20 [2.10, 2.28]	2.22 [2.15, 2.29]	2.19 [2.13, 2.27]
Na				<0.001***	Kruskal-Wallis	0	TB-Endplate P=0***; TB-Infection P=0.333; Endplate-Infection P=0***
Median [Q1, Q3]	138.9 [136.2, 141.1]	141.1 [139.5, 142.5]	139.5 [136.8, 142.0]
Ka				0.036*	Kruskal-Wallis	0.0357	TB-Endplate P=0.111; TB-Infection P=0.107; Endplate-Infection P=1
Median [Q1, Q3]	3.91 [3.59, 4.23]	4.03 [3.78, 4.24]	4.06 [3.70, 4.32]
CRP				<0.001***	Kruskal-Wallis	0	TB-Endplate P=0***; TB-Infection P=1; Endplate-Infection P=0***
Median [Q1, Q3]	17 [6, 41]	2 [1, 6]	27 [4, 58]
ESR				<0.001***	Kruskal-Wallis	0	TB-Endplate P=0***; TB-Infection P=1; Endplate-Infection P=0***
Median [Q1, Q3]	42 [18, 68]	14 [7, 25]	45 [19, 73]
PT				0.003**	Kruskal-Wallis	0.0027	TB-Endplate P=0.004**; TB-Infection P=1; Endplate-Infection P=0.026*
Median [Q1, Q3]	13.20 [12.60, 13.70]	12.80 [12.40, 13.50]	13.10 [12.60, 13.80]
PTA				<0.001***	Kruskal-Wallis	0.0009	TB-Endplate P=0.001**; TB-Infection P=1; Endplate-Infection P=0.012*
Median [Q1, Q3]	101 [93, 112]	108 [97, 118]	103 [91, 112]
TT				0.2	Kruskal-Wallis	0.161	TB-Endplate P=1; TB-Infection P=0.17; Endplate-Infection P=0.761
Median [Q1, Q3]	17.70 [16.90, 18.50]	17.60 [16.80, 18.30]	17.40 [16.70, 18.30]
INR				<0.001***	Kruskal-Wallis	0.0007	TB-Endplate P=0.001***; TB-Infection P=1; Endplate-Infection P=0.011*
Median [Q1, Q3]	0.99 [0.94, 1.04]	0.96 [0.91, 1.02]	0.99 [0.94, 1.06]
APTT				<0.001***	Kruskal-Wallis	0.0001	TB-Endplate P=0***; TB-Infection P=1; Endplate-Infection P=0.003**
Median [Q1, Q3]	38.0 [34.6, 40.8]	35.9 [32.9, 38.8]	37.7 [34.9, 41.3]
FIB				<0.001***	Kruskal-Wallis	0	TB-Endplate P=0***; TB-Infection P=0.796; Endplate-Infection P=0***
Median [Q1, Q3]	4.88 [3.82, 5.94]	3.60 [3.10, 4.30]	5.33 [3.93, 6.55]
AGR	1.18 ± 0.32	1.49 ± 0.28	1.31 ± 0.35	<0.001***	Welch ANOVA	0	TB-Endplate P=0***; TB-Infection P=0.007**; Endplate-Infection P=0***
1 Mean ± SD
2 Kruskal-Wallis rank sum test; One-way analysis of means (not assuming equal variances)
3 *p<0.05; **p<0.01; ***p<0.001
